# Supplementary material for: Objective and Subjective Voice Outcomes in Post-COVID-19 Dysphonia: A High-Speed Videoendoscopy Pre–Post Study
Source: J Clin Med. 2025 Sep 28;14(19):6861. doi: 10.3390/jcm14196861 (PMC12525375; doi:10.3390/jcm14196861)
Supplement: Supplementary file 1 [file jcm-14-06861-s001.zip]

Archive with 1 entries (1 files):
- jcm-3879191-supplementary.pdf
